# Supplementary material for: Functional changes in cytotoxic CD8+ T-cell cross-reactivity against the SARS-CoV-2 Omicron variant after mRNA vaccination
Source: Front Immunol. 2023 Jan 4;13:1081047. doi: 10.3389/fimmu.2022.1081047 (PMC9845949; doi:10.3389/fimmu.2022.1081047)
Supplement: Supplementary file 2 [file Table_1.xlsx]

## Sheet: Sheet1
Supplemental Table 1. Donor characteristics enrolled in this study
Characteristics	Vaccinated donors (n = 21)	Recovered donors (n = 21)	Infected patients (n = 6)
Demographic
Age, median years	39 (26-52)	38 (30-46)	64 (54.25-69.25)
(interquartile range)
Male (%)	6 (28.6)	12 (57.1)	4 (66.6)
Female (%)	15 (71.4)	9 (42.9)	2 (33.3)
